# Supplementary material for: A Hydrazine–Hydrazone Adamantine Compound Shows Antimycobacterial Activity and Is a Probable Inhibitor of MmpL3
Source: Molecules. 2022 Oct 21;27(20):7130. doi: 10.3390/molecules27207130 (PMC9610904; doi:10.3390/molecules27207130)
Supplement: Supplementary file 1 [file molecules-27-07130-s001.zip]

Archive with 1 entries (1 files):
- molecules-1924330-supplementary.pdf
